# Supplementary material for: A review of the Indonesian species of the family Signiphoridae (Hymenoptera, Chalcidoidea), with description of three new species
Source: Zookeys. 2019 Dec 9;897:29–47. doi: 10.3897/zookeys.897.38148 (PMC6914708; doi:10.3897/zookeys.897.38148)
Supplement: XML Treatment for Chartocerus [file zookeys.897.38148-treatment1.xml]

<!DOCTYPE tp:taxon-treatment
  PUBLIC "-//TaxonX//DTD Taxonomic Treatment Publishing DTD v0 20100105//EN" "tax-treatment-NSO.dtd">
<tp:taxon-treatment xmlns:tp="http://www.plazi.org/taxpub"><tp:treatment-meta><kwd-group><label>Taxon classification</label><kwd><named-content xmlns:xlink="http://www.w3.org/1999/xlink" content-type="kingdom">Animalia</named-content></kwd><kwd><named-content xmlns:xlink="http://www.w3.org/1999/xlink" content-type="order">Hymenoptera</named-content></kwd><kwd><named-content xmlns:xlink="http://www.w3.org/1999/xlink" content-type="family">Signiphoridae</named-content></kwd></kwd-group><mixed-citation publication-type="journal"><person-group><name><surname>Schmidt</surname><given-names>Stefan</given-names></name><name><surname>Hamid</surname><given-names>Hasmiandy</given-names></name><name><surname>Ubaidillah</surname><given-names>Rosichon</given-names></name><name><surname>Ward</surname><given-names>Samantha</given-names></name><name><surname>Polaszek</surname><given-names>Andrew</given-names></name></person-group><article-title>A review of the Indonesian species of the family <tp:taxon-name><tp:taxon-name-part taxon-name-part-type="family">Signiphoridae</tp:taxon-name-part></tp:taxon-name> (<tp:taxon-name><tp:taxon-name-part taxon-name-part-type="order">Hymenoptera</tp:taxon-name-part></tp:taxon-name>, <tp:taxon-name><tp:taxon-name-part taxon-name-part-type="superfamily">Chalcidoidea</tp:taxon-name-part></tp:taxon-name>), with description of three new species</article-title><source>Zookeys</source><day>09</day><month>12</month><year>2019</year><volume>897</volume><fpage>29</fpage><lpage>47</lpage><pub-id pub-id-type="doi">10.3897/zookeys.897.38148</pub-id></mixed-citation></tp:treatment-meta><tp:nomenclature><tp:taxon-name><object-id xmlns:xlink="http://www.w3.org/1999/xlink" content-type="arpha" xlink:type="simple">084186DF-1751-5F54-9861-D4340B71F543</object-id>
            <tp:taxon-name-part taxon-name-part-type="genus" reg="Chartocerus">Chartocerus</tp:taxon-name-part>
          </tp:taxon-name><tp:taxon-authority>Motschulsky, 1859</tp:taxon-authority></tp:nomenclature><tp:treatment-sec sec-type="diagnosis" id="SECID0EDLAC"><title>Diagnosis.</title><p>Body dark brown or black, often with metallic luster. Fore tibial spur simple, without comb of setae (cf. Fig. <xref ref-type="fig" rid="F3">3H</xref>). Propodeum posteriorly without lamelliform process (except in <italic><tp:taxon-name><tp:taxon-name-part taxon-name-part-type="genus" reg="Chartocerus">C.</tp:taxon-name-part> <tp:taxon-name-part taxon-name-part-type="species" reg="kartiniae">kartiniae</tp:taxon-name-part></tp:taxon-name></italic> with a suggestion of a lamelliform process on the median sclerite). Female antenna with 4 anelli (except in <italic><tp:taxon-name><tp:taxon-name-part taxon-name-part-type="genus" reg="Chartocerus">C.</tp:taxon-name-part> <tp:taxon-name-part taxon-name-part-type="species" reg="kartiniae">kartiniae</tp:taxon-name-part></tp:taxon-name></italic> with 2 anelli), male with 3 anelli. Seta M6 on fore wing marginal vein present, and with additional seta between M2 and M3 (M2b, Fig. <xref ref-type="fig" rid="F4">4E</xref>). Occipital margin rounded or acute. Mesofemur with 3 or 4 long spines (cf. Fig. <xref ref-type="fig" rid="F4">4D</xref>).</p></tp:treatment-sec><tp:treatment-sec><!--Section generated to contain objects referenced in tp:taxon-treatment.--><fig id="F3" position="float" orientation="portrait"><object-id xmlns:xlink="http://www.w3.org/1999/xlink" content-type="doi" xlink:type="simple">10.3897/zookeys.897.38148.figure3</object-id><object-id xmlns:xlink="http://www.w3.org/1999/xlink" content-type="arpha" xlink:type="simple">0DB0C84A-E2B6-53D4-AF7A-4AF541D9AC39</object-id><label>Figure 3.</label><caption><p><italic><tp:taxon-name><tp:taxon-name-part taxon-name-part-type="genus" reg="Chartocerus">Chartocerus</tp:taxon-name-part> <tp:taxon-name-part taxon-name-part-type="species" reg="kartiniae">kartiniae</tp:taxon-name-part></tp:taxon-name></italic> Polaszek &amp; Schmidt, sp. nov., female holotype <bold>A</bold> body in dorsal view <bold>B</bold> head in frontal view <bold>C</bold> fore wing <bold>D</bold> hind wing <bold>E</bold> antenna <bold>F</bold> middle leg <bold>G</bold> posterior mesosoma and anterior metasoma <bold>H</bold> apex of fore tibia with tibial spur <bold>I</bold> flagellum base.</p></caption><graphic xmlns:xlink="http://www.w3.org/1999/xlink" xlink:href="zookeys-897-029-g003.jpg" position="float" orientation="portrait" xlink:type="simple" id="oo_362572.jpg"><uri content-type="original_file" xlink:type="simple">https://binary.pensoft.net/fig/362572</uri></graphic></fig><fig id="F4" position="float" orientation="portrait"><object-id xmlns:xlink="http://www.w3.org/1999/xlink" content-type="doi" xlink:type="simple">10.3897/zookeys.897.38148.figure4</object-id><object-id xmlns:xlink="http://www.w3.org/1999/xlink" content-type="arpha" xlink:type="simple">C7F10360-1386-5802-BB06-BF71B17916DC</object-id><label>Figure 4.</label><caption><p><italic><tp:taxon-name><tp:taxon-name-part taxon-name-part-type="genus" reg="Chartocerus">Chartocerus</tp:taxon-name-part> <tp:taxon-name-part taxon-name-part-type="species" reg="sumatrensis">sumatrensis</tp:taxon-name-part></tp:taxon-name></italic> Schmidt &amp; Polaszek, sp. nov., female holotype <bold>A</bold> body in dorsal view <bold>B</bold> head in frontal view <bold>C</bold> middle leg <bold>D</bold> apex of middle femur <bold>E</bold> fore wing <bold>F</bold> hind wing <bold>G</bold> antenna <bold>H</bold> pedicel and flagellum base.</p></caption><graphic xmlns:xlink="http://www.w3.org/1999/xlink" xlink:href="zookeys-897-029-g004.jpg" position="float" orientation="portrait" xlink:type="simple" id="oo_362573.jpg"><uri content-type="original_file" xlink:type="simple">https://binary.pensoft.net/fig/362573</uri></graphic></fig></tp:treatment-sec></tp:taxon-treatment>
