# Supplementary material for: A review of the Indonesian species of the family Signiphoridae (Hymenoptera, Chalcidoidea), with description of three new species
Source: Zookeys. 2019 Dec 9;897:29–47. doi: 10.3897/zookeys.897.38148 (PMC6914708; doi:10.3897/zookeys.897.38148)
Supplement: XML Treatment for Chartocerus javensis [file zookeys.897.38148-treatment2.xml]

<!DOCTYPE tp:taxon-treatment
  PUBLIC "-//TaxonX//DTD Taxonomic Treatment Publishing DTD v0 20100105//EN" "tax-treatment-NSO.dtd">
<tp:taxon-treatment xmlns:tp="http://www.plazi.org/taxpub"><tp:treatment-meta><kwd-group><label>Taxon classification</label><kwd><named-content xmlns:xlink="http://www.w3.org/1999/xlink" content-type="kingdom">Animalia</named-content></kwd><kwd><named-content xmlns:xlink="http://www.w3.org/1999/xlink" content-type="order">Hymenoptera</named-content></kwd><kwd><named-content xmlns:xlink="http://www.w3.org/1999/xlink" content-type="family">Signiphoridae</named-content></kwd></kwd-group><mixed-citation publication-type="journal"><person-group><name><surname>Schmidt</surname><given-names>Stefan</given-names></name><name><surname>Hamid</surname><given-names>Hasmiandy</given-names></name><name><surname>Ubaidillah</surname><given-names>Rosichon</given-names></name><name><surname>Ward</surname><given-names>Samantha</given-names></name><name><surname>Polaszek</surname><given-names>Andrew</given-names></name></person-group><article-title>A review of the Indonesian species of the family <tp:taxon-name><tp:taxon-name-part taxon-name-part-type="family">Signiphoridae</tp:taxon-name-part></tp:taxon-name> (<tp:taxon-name><tp:taxon-name-part taxon-name-part-type="order">Hymenoptera</tp:taxon-name-part></tp:taxon-name>, <tp:taxon-name><tp:taxon-name-part taxon-name-part-type="superfamily">Chalcidoidea</tp:taxon-name-part></tp:taxon-name>), with description of three new species</article-title><source>Zookeys</source><day>09</day><month>12</month><year>2019</year><volume>897</volume><fpage>29</fpage><lpage>47</lpage><pub-id pub-id-type="doi">10.3897/zookeys.897.38148</pub-id></mixed-citation></tp:treatment-meta><tp:nomenclature><tp:taxon-name><object-id xmlns:xlink="http://www.w3.org/1999/xlink" content-type="arpha" xlink:type="simple">1047AE77-C885-5F23-8142-C73FD5185B74</object-id>
            <tp:taxon-name-part taxon-name-part-type="genus" reg="Chartocerus">Chartocerus</tp:taxon-name-part>
            <tp:taxon-name-part taxon-name-part-type="species" reg="javensis">javensis</tp:taxon-name-part>
            <object-id xmlns:xlink="http://www.w3.org/1999/xlink" content-type="zoobank" xlink:type="simple">http://zoobank.org/4BBC4A9C-59D1-4AF0-996D-09931C0F836E</object-id>
          </tp:taxon-name><tp:taxon-authority>Schmidt &amp; Ubaidillah</tp:taxon-authority><tp:taxon-status xmlns:xlink="http://www.w3.org/1999/xlink" xlink:type="simple">sp. nov.</tp:taxon-status><xref ref-type="fig" rid="F1">Figs 1A–H</xref><xref ref-type="fig" rid="F2">, 2A–G</xref></tp:nomenclature><tp:treatment-sec sec-type="material" id="SECID0E3NAC"><title>Material examined.</title><p><bold><italic>Holotype.</italic></bold> Indonesia • ♀ (on slide); East Java, Jalan Kandangan, Kasembon; <named-content xmlns:xlink="http://www.w3.org/1999/xlink" content-type="dwc:verbatimCoordinates" xlink:type="simple"><named-content content-type="geo-json" specific-use="{&#34;type&#34;:&#34;Point&#34;,&#34;coordinates&#34;:[112.313000,-7.808000]}" id="NCID0EKOAC" xlink:type="simple">7.808S, 112.313E</named-content></named-content>; 305 m a.s.l.; 14-Jul-2012; S. Schmidt leg.; screen-sweep net; <named-content xmlns:xlink="http://www.w3.org/1999/xlink" content-type="dwc:institutional_code" xlink:type="simple">MZB</named-content>; specimen ID: BC-<named-content xmlns:xlink="http://www.w3.org/1999/xlink" content-type="dwc:institutional_code" xlink:type="simple">ZSM</named-content>-HYM-20770-C04. <bold><italic>Paratype</italic></bold>. Indonesia • ♂ (on slide); East Java, Jalan Kandangan, Kasembon; <named-content xmlns:xlink="http://www.w3.org/1999/xlink" content-type="dwc:verbatimCoordinates" xlink:type="simple"><named-content content-type="geo-json" specific-use="{&#34;type&#34;:&#34;Point&#34;,&#34;coordinates&#34;:[112.313000,-7.808000]}" id="NCID0E6OAC" xlink:type="simple">7.808S, 112.313E</named-content></named-content>; 305 m a.s.l.; 14-Jul-2012; S. Schmidt leg.; screen-sweep net; <named-content xmlns:xlink="http://www.w3.org/1999/xlink" content-type="dwc:institutional_code" xlink:type="simple">MZB</named-content>; specimen ID: BC-<named-content xmlns:xlink="http://www.w3.org/1999/xlink" content-type="dwc:institutional_code" xlink:type="simple">ZSM</named-content>-HYM-20770-C11.</p></tp:treatment-sec><tp:treatment-sec sec-type="diagnosis" id="SECID0EOPAC"><title>Diagnosis.</title><p>Head and body dark brown (Fig. <xref ref-type="fig" rid="F1">1A, B</xref>), fore wing behind marginal vein with infuscation except hyaline area near posterior margin (Fig. <xref ref-type="fig" rid="F1">1F</xref>). Antenna (in female) with 4 anelli (Fig. <xref ref-type="fig" rid="F1">1H</xref>). Clava elongate, about 6.7 times as long as broad and 1.5 times as long as scape length (Fig. <xref ref-type="fig" rid="F1">1E</xref>). Fore wing marginal fringe slightly longer than half the length of the wing disc (Fig. <xref ref-type="fig" rid="F1">1F</xref>). Midtibial spur subequal in length to corresponding basitarsus (Fig. <xref ref-type="fig" rid="F1">1C</xref>).</p><fig id="F1" position="float" orientation="portrait"><object-id xmlns:xlink="http://www.w3.org/1999/xlink" content-type="doi" xlink:type="simple">10.3897/zookeys.897.38148.figure1</object-id><object-id xmlns:xlink="http://www.w3.org/1999/xlink" content-type="arpha" xlink:type="simple">B41BDBA3-E1D9-5966-8D4D-0862DFF5F7BF</object-id><label>Figure 1.</label><caption><p><italic><tp:taxon-name><tp:taxon-name-part taxon-name-part-type="genus" reg="Chartocerus">Chartocerus</tp:taxon-name-part> <tp:taxon-name-part taxon-name-part-type="species" reg="javensis">javensis</tp:taxon-name-part></tp:taxon-name></italic> Schmidt &amp; Ubaidillah, sp. nov., female holotype <bold>A</bold> body in dorsal view <bold>B</bold> head in frontal view <bold>C</bold> middle leg <bold>D</bold> apex of middle femur <bold>E</bold> antenna <bold>F</bold> fore wing <bold>G</bold> hind wing <bold>H</bold> pedicel and flagellum base.</p></caption><graphic xmlns:xlink="http://www.w3.org/1999/xlink" xlink:href="zookeys-897-029-g001.jpg" position="float" orientation="portrait" xlink:type="simple" id="oo_362570.jpg"><uri content-type="original_file" xlink:type="simple">https://binary.pensoft.net/fig/362570</uri></graphic></fig></tp:treatment-sec><tp:treatment-sec sec-type="description" id="SECID0EVBAE"><title>Description (female holotype).</title><p><bold><italic>Colour.</italic></bold> Head and body dark brown (Fig. <xref ref-type="fig" rid="F1">1A, B</xref>), legs brown with tarsi pale (Fig. <xref ref-type="fig" rid="F1">1A</xref>), antenna brown (Fig. <xref ref-type="fig" rid="F1">1E</xref>). Fore wing with brown infuscation behind marginal vein, leaving a hyaline area posteriorly in basal half of the infuscation (Fig. <xref ref-type="fig" rid="F1">1F</xref>), and a brown longitudinal stripe in basal cell.</p><p><bold><italic>Morphology.</italic></bold> Head 1.78 times as broad as frontovertex width (Fig. <xref ref-type="fig" rid="F1">1B</xref>), frontovertex width slightly less than length of clava (0.84), distance from mouth margin to facial ridge 0.61 times head height. Antenna with 4 anelli, F4 longer than each of the preceding segments, clava 6.7 times as long as broad and 1.51 times as long as scape length, pedicel 0.45 times as long as scape length (Fig. <xref ref-type="fig" rid="F1">1E</xref>). Midlobe of mesoscutum with 4 setae in anterior half and 6 setae in posterior half, scutellum with 7 setae along posterior margin. Fore wing 2.7 times as long as broad (Fig. <xref ref-type="fig" rid="F1">1F</xref>), longest setae of marginal fringe 0.56 times as long as width of disc, seta M1 absent, M2b present. Mesofemur ventrally with 3 long spines (Fig. <xref ref-type="fig" rid="F4">4D</xref>). Midtibial spur subequal in length to corresponding basitarsus (Fig. <xref ref-type="fig" rid="F1">1C</xref>), the latter 0.55 times as long as midtibia. Ovipositor nearly twice as long as midtibia (1.82) and 1.29 times as long as hind tibia.</p></tp:treatment-sec><tp:treatment-sec sec-type="Male" id="SECID0ELDAE"><title>Male.</title><p>Colour and structure similar to female (Fig. <xref ref-type="fig" rid="F2">2A, B</xref>), but antenna (Fig. <xref ref-type="fig" rid="F2">2D</xref>) with 3 anelli and longer, clava 7.28 times as long as broad and 2.76 times as long as scape (Fig. <xref ref-type="fig" rid="F2">2D</xref>). Setae of fore wing (Fig. <xref ref-type="fig" rid="F2">2E</xref>) stouter than in female. Genitalia as in Fig. <xref ref-type="fig" rid="F2">2G</xref>, phallobase with a pair of setae, digitus about 3 times as long as broad, strongly curved at apex.</p><fig id="F2" position="float" orientation="portrait"><object-id xmlns:xlink="http://www.w3.org/1999/xlink" content-type="doi" xlink:type="simple">10.3897/zookeys.897.38148.figure2</object-id><object-id xmlns:xlink="http://www.w3.org/1999/xlink" content-type="arpha" xlink:type="simple">C141C4FC-24C6-592B-8FDF-868F0F7C5307</object-id><label>Figure 2.</label><caption><p><italic><tp:taxon-name><tp:taxon-name-part taxon-name-part-type="genus" reg="Chartocerus">Chartocerus</tp:taxon-name-part> <tp:taxon-name-part taxon-name-part-type="species" reg="javensis">javensis</tp:taxon-name-part></tp:taxon-name></italic> Schmidt &amp; Ubaidillah, sp. nov., male paratype <bold>A</bold> body in dorsal view <bold>B</bold> head in frontal view <bold>C</bold> middle leg <bold>D</bold> antenna <bold>E</bold> fore wing <bold>F</bold> hind wing <bold>G</bold> genitalia.</p></caption><graphic xmlns:xlink="http://www.w3.org/1999/xlink" xlink:href="zookeys-897-029-g002.jpg" position="float" orientation="portrait" xlink:type="simple" id="oo_362571.jpg"><uri content-type="original_file" xlink:type="simple">https://binary.pensoft.net/fig/362571</uri></graphic></fig></tp:treatment-sec><tp:treatment-sec sec-type="host" id="SECID0ELFAE"><title>Host.</title><p>Unknown.</p></tp:treatment-sec><tp:treatment-sec sec-type="distribution" id="SECID0EQFAE"><title>Distribution.</title><p>Only known from the type locality near Malang, East Java, Indonesia.</p></tp:treatment-sec><tp:treatment-sec sec-type="etymology" id="SECID0EVFAE"><title>Etymology.</title><p>The species is named after the island of Java.</p></tp:treatment-sec><tp:treatment-sec sec-type="DNA barcode data" id="SECID0E1FAE"><title>DNA barcode data.</title><p>The species exhibits an intraspecific variation of 0.2% and a distance of 12.2% to the nearest neighbour species, <italic><tp:taxon-name><tp:taxon-name-part taxon-name-part-type="genus" reg="Chartocerus">C.</tp:taxon-name-part> <tp:taxon-name-part taxon-name-part-type="species" reg="sumatrensis">sumatrensis</tp:taxon-name-part></tp:taxon-name></italic> sp. nov. (Suppl. material <xref ref-type="supplementary-material" rid="S1">1</xref>, Genbank Accession Numbers: <ext-link xmlns:xlink="http://www.w3.org/1999/xlink" ext-link-type="gen" xlink:href="MH407241" xlink:type="simple">MH407241</ext-link>, <ext-link xmlns:xlink="http://www.w3.org/1999/xlink" ext-link-type="gen" xlink:href="MH407242" xlink:type="simple">MH407242</ext-link>).</p></tp:treatment-sec><tp:treatment-sec sec-type="remarks" id="SECID0EZGAE"><title>Remarks.</title><p>The species is similar to <italic><tp:taxon-name><tp:taxon-name-part taxon-name-part-type="genus" reg="Chartocerus">Chartocerus</tp:taxon-name-part> <tp:taxon-name-part taxon-name-part-type="species" reg="kerrichi">kerrichi</tp:taxon-name-part></tp:taxon-name></italic> (Agarwal) and <italic><tp:taxon-name><tp:taxon-name-part taxon-name-part-type="genus" reg="Chartocerus">C.</tp:taxon-name-part> <tp:taxon-name-part taxon-name-part-type="species" reg="sumatrensis">sumatrensis</tp:taxon-name-part></tp:taxon-name></italic> sp. nov. but can be distinguished from the former by the longer clava (6.7 times as long as broad, compared to 4.5 times in <italic><tp:taxon-name><tp:taxon-name-part taxon-name-part-type="genus" reg="Chartocerus"/><tp:taxon-name-part taxon-name-part-type="species" reg="kerrichi">kerrichi</tp:taxon-name-part></tp:taxon-name></italic>), the longer fore wing marginal fringe (0.56 times as long as width of disc compared to 0.36–0.40 times in <italic><tp:taxon-name><tp:taxon-name-part taxon-name-part-type="genus" reg="Chartocerus"/><tp:taxon-name-part taxon-name-part-type="species" reg="kerrichi">kerrichi</tp:taxon-name-part></tp:taxon-name></italic>), and the longer midtibial spur (subequal in length to corresponding basitarsus whereas distinctly shorter in <italic><tp:taxon-name><tp:taxon-name-part taxon-name-part-type="genus" reg="Chartocerus"/><tp:taxon-name-part taxon-name-part-type="species" reg="kerrichi">kerrichi</tp:taxon-name-part></tp:taxon-name></italic>). From <italic><tp:taxon-name><tp:taxon-name-part taxon-name-part-type="genus" reg="Chartocerus">C.</tp:taxon-name-part> <tp:taxon-name-part taxon-name-part-type="species" reg="sumatrensis">sumatrensis</tp:taxon-name-part></tp:taxon-name></italic> sp. nov. it can be separated by the shorter ovipositor (less than 2.0 times as long as midtibia, compared to 2.9 times in <italic><tp:taxon-name><tp:taxon-name-part taxon-name-part-type="genus" reg="Chartocerus"/><tp:taxon-name-part taxon-name-part-type="species" reg="sumatrensis">sumatrensis</tp:taxon-name-part></tp:taxon-name></italic>) and the longer midtibial spur (subequal in length to corresponding basitarsus, compared to 0.7 times in <italic><tp:taxon-name><tp:taxon-name-part taxon-name-part-type="genus" reg="Chartocerus"/><tp:taxon-name-part taxon-name-part-type="species" reg="sumatrensis">sumatrensis</tp:taxon-name-part></tp:taxon-name></italic>).</p></tp:treatment-sec><tp:treatment-sec><!--Section generated to contain objects referenced in tp:taxon-treatment.--><fig id="F4" position="float" orientation="portrait"><object-id xmlns:xlink="http://www.w3.org/1999/xlink" content-type="doi" xlink:type="simple">10.3897/zookeys.897.38148.figure4</object-id><object-id xmlns:xlink="http://www.w3.org/1999/xlink" content-type="arpha" xlink:type="simple">C7F10360-1386-5802-BB06-BF71B17916DC</object-id><label>Figure 4.</label><caption><p><italic><tp:taxon-name><tp:taxon-name-part taxon-name-part-type="genus" reg="Chartocerus">Chartocerus</tp:taxon-name-part> <tp:taxon-name-part taxon-name-part-type="species" reg="sumatrensis">sumatrensis</tp:taxon-name-part></tp:taxon-name></italic> Schmidt &amp; Polaszek, sp. nov., female holotype <bold>A</bold> body in dorsal view <bold>B</bold> head in frontal view <bold>C</bold> middle leg <bold>D</bold> apex of middle femur <bold>E</bold> fore wing <bold>F</bold> hind wing <bold>G</bold> antenna <bold>H</bold> pedicel and flagellum base.</p></caption><graphic xmlns:xlink="http://www.w3.org/1999/xlink" xlink:href="zookeys-897-029-g004.jpg" position="float" orientation="portrait" xlink:type="simple" id="oo_362573.jpg"><uri content-type="original_file" xlink:type="simple">https://binary.pensoft.net/fig/362573</uri></graphic></fig><supplementary-material xmlns:xlink="http://www.w3.org/1999/xlink" id="S1" position="float" orientation="portrait" xlink:type="simple"><object-id content-type="arpha" xlink:type="simple">BF6AFFF2-C643-5E00-9001-1DADBF323A72</object-id><label>Supplementary material 1</label><p><abbrev xlink:title="Barcode of Life Database" id="ABBRID0ETUBG" xlink:type="simple">BOLD</abbrev> TaxonID Tree</p><p>Data type: species data</p><media xlink:href="zookeys-897-029-s001.pdf" mimetype="application" mime-subtype="pdf" position="float" orientation="portrait" xlink:type="simple" id="oo_362577.pdf"><uri content-type="original_file" xlink:type="simple">https://binary.pensoft.net/file/362577</uri></media><permissions><license xlink:type="simple"><license-p>This dataset is made available under the Open Database License (http://opendatacommons.org/licenses/odbl/1.0/). The Open Database License (ODbL) is a license agreement intended to allow users to freely share, modify, and use this Dataset while maintaining this same freedom for others, provided that the original source and author(s) are credited.</license-p></license></permissions><attrib specific-use="authors">Stefan Schmidt, Hasmiandy Hamid, Rosichon Ubaidillah, Samantha Ward, Andrew Polaszek</attrib></supplementary-material></tp:treatment-sec></tp:taxon-treatment>
