# Supplementary material for: A review of the Indonesian species of the family Signiphoridae (Hymenoptera, Chalcidoidea), with description of three new species
Source: Zookeys. 2019 Dec 9;897:29–47. doi: 10.3897/zookeys.897.38148 (PMC6914708; doi:10.3897/zookeys.897.38148)
Supplement: XML Treatment for Chartocerus kartiniae [file zookeys.897.38148-treatment3.xml]

<!DOCTYPE tp:taxon-treatment
  PUBLIC "-//TaxonX//DTD Taxonomic Treatment Publishing DTD v0 20100105//EN" "tax-treatment-NSO.dtd">
<tp:taxon-treatment xmlns:tp="http://www.plazi.org/taxpub"><tp:treatment-meta><kwd-group><label>Taxon classification</label><kwd><named-content xmlns:xlink="http://www.w3.org/1999/xlink" content-type="kingdom">Animalia</named-content></kwd><kwd><named-content xmlns:xlink="http://www.w3.org/1999/xlink" content-type="order">Hymenoptera</named-content></kwd><kwd><named-content xmlns:xlink="http://www.w3.org/1999/xlink" content-type="family">Signiphoridae</named-content></kwd></kwd-group><mixed-citation publication-type="journal"><person-group><name><surname>Schmidt</surname><given-names>Stefan</given-names></name><name><surname>Hamid</surname><given-names>Hasmiandy</given-names></name><name><surname>Ubaidillah</surname><given-names>Rosichon</given-names></name><name><surname>Ward</surname><given-names>Samantha</given-names></name><name><surname>Polaszek</surname><given-names>Andrew</given-names></name></person-group><article-title>A review of the Indonesian species of the family <tp:taxon-name><tp:taxon-name-part taxon-name-part-type="family">Signiphoridae</tp:taxon-name-part></tp:taxon-name> (<tp:taxon-name><tp:taxon-name-part taxon-name-part-type="order">Hymenoptera</tp:taxon-name-part></tp:taxon-name>, <tp:taxon-name><tp:taxon-name-part taxon-name-part-type="superfamily">Chalcidoidea</tp:taxon-name-part></tp:taxon-name>), with description of three new species</article-title><source>Zookeys</source><day>09</day><month>12</month><year>2019</year><volume>897</volume><fpage>29</fpage><lpage>47</lpage><pub-id pub-id-type="doi">10.3897/zookeys.897.38148</pub-id></mixed-citation></tp:treatment-meta><tp:nomenclature><tp:taxon-name><object-id xmlns:xlink="http://www.w3.org/1999/xlink" content-type="arpha" xlink:type="simple">EE92951F-2478-5CD0-849F-C4FC76DB567A</object-id>
            <tp:taxon-name-part taxon-name-part-type="genus" reg="Chartocerus">Chartocerus</tp:taxon-name-part>
            <tp:taxon-name-part taxon-name-part-type="species" reg="kartiniae">kartiniae</tp:taxon-name-part>
            <object-id xmlns:xlink="http://www.w3.org/1999/xlink" content-type="zoobank" xlink:type="simple">http://zoobank.org/FB55530A-5082-40D9-81B8-795DB3F28C44</object-id>
          </tp:taxon-name><tp:taxon-authority>Polaszek &amp; Schmidt</tp:taxon-authority><tp:taxon-status xmlns:xlink="http://www.w3.org/1999/xlink" xlink:type="simple">sp. nov.</tp:taxon-status><xref ref-type="fig" rid="F3">Fig. 3A–I</xref></tp:nomenclature><tp:treatment-sec sec-type="material" id="SECID0E6KAE"><title>Material examined.</title><p><bold><italic>Holotype.</italic></bold>Indonesia • ♀ (on slide); West Java, Mount Halimun-Salak National Park, waterfall; <named-content xmlns:xlink="http://www.w3.org/1999/xlink" content-type="dwc:verbatimCoordinates" xlink:type="simple"><named-content content-type="geo-json" specific-use="{&#34;type&#34;:&#34;Point&#34;,&#34;coordinates&#34;:[106.523050,-6.712500]}" id="NCID0ENLAE" xlink:type="simple">6.71250S, 106.52305E</named-content></named-content>; 1100 m a.s.l.; 18-Sept-2015; A. Polaszek leg.; screen-sweep net; <named-content xmlns:xlink="http://www.w3.org/1999/xlink" content-type="dwc:institutional_code" xlink:type="simple">MZB</named-content>; specimens ID: DNA 1317.</p></tp:treatment-sec><tp:treatment-sec sec-type="diagnosis" id="SECID0EXLAE"><title>Diagnosis.</title><p><italic><tp:taxon-name><tp:taxon-name-part taxon-name-part-type="genus" reg="Chartocerus">Chartocerus</tp:taxon-name-part> <tp:taxon-name-part taxon-name-part-type="species" reg="kartiniae">kartiniae</tp:taxon-name-part></tp:taxon-name></italic> sp. nov. is unique among <tp:taxon-name><tp:taxon-name-part taxon-name-part-type="family">Signiphoridae</tp:taxon-name-part></tp:taxon-name> and is provisionally placed in <italic><tp:taxon-name><tp:taxon-name-part taxon-name-part-type="genus" reg="Chartocerus">Chartocerus</tp:taxon-name-part></tp:taxon-name></italic> on a balance of genus-level characters. The female can be quickly diagnosed among all <italic><tp:taxon-name><tp:taxon-name-part taxon-name-part-type="genus" reg="Chartocerus">Chartocerus</tp:taxon-name-part></tp:taxon-name></italic> species by the following combination of characters: metanotum pale (Fig. <xref ref-type="fig" rid="F3">3A</xref>); fore wing with discal seta (Fig. <xref ref-type="fig" rid="F3">3C</xref>); antennal funicle 2-segmented (Fig. <xref ref-type="fig" rid="F3">3I</xref>).</p><fig id="F3" position="float" orientation="portrait"><object-id xmlns:xlink="http://www.w3.org/1999/xlink" content-type="doi" xlink:type="simple">10.3897/zookeys.897.38148.figure3</object-id><object-id xmlns:xlink="http://www.w3.org/1999/xlink" content-type="arpha" xlink:type="simple">0DB0C84A-E2B6-53D4-AF7A-4AF541D9AC39</object-id><label>Figure 3.</label><caption><p><italic><tp:taxon-name><tp:taxon-name-part taxon-name-part-type="genus" reg="Chartocerus">Chartocerus</tp:taxon-name-part> <tp:taxon-name-part taxon-name-part-type="species" reg="kartiniae">kartiniae</tp:taxon-name-part></tp:taxon-name></italic> Polaszek &amp; Schmidt, sp. nov., female holotype <bold>A</bold> body in dorsal view <bold>B</bold> head in frontal view <bold>C</bold> fore wing <bold>D</bold> hind wing <bold>E</bold> antenna <bold>F</bold> middle leg <bold>G</bold> posterior mesosoma and anterior metasoma <bold>H</bold> apex of fore tibia with tibial spur <bold>I</bold> flagellum base.</p></caption><graphic xmlns:xlink="http://www.w3.org/1999/xlink" xlink:href="zookeys-897-029-g003.jpg" position="float" orientation="portrait" xlink:type="simple" id="oo_362572.jpg"><uri content-type="original_file" xlink:type="simple">https://binary.pensoft.net/fig/362572</uri></graphic></fig></tp:treatment-sec><tp:treatment-sec sec-type="description" id="SECID0EROAE"><title>Description (female holotype).</title><p><bold><italic>Colour.</italic></bold> Head and body dark brown (Fig. <xref ref-type="fig" rid="F3">3A, B</xref>), with metanotum distinctly pale in contrast, legs pale brown with fore tibiae and all tarsi pale yellow (Fig. <xref ref-type="fig" rid="F3">3F</xref>), antenna yellow-brown with radicle and scape paler (Fig. <xref ref-type="fig" rid="F3">3E</xref>). Fore wing with brown infuscation centrally and on marginal vein (Fig. <xref ref-type="fig" rid="F3">3C</xref>).</p><p><bold><italic>Morphology.</italic></bold> Head 1.52 times as broad as frontovertex width (Fig. <xref ref-type="fig" rid="F3">3B</xref>), frontovertex width 0.87 times length of clava. Antenna with only 5 antennomeres (excluding radicle); antenna with 2 anelli, clava 5.5 times as long as broad and 1.7 times as long as scape length, pedicel about 0.5 times as long as scape length (Fig. <xref ref-type="fig" rid="F3">3E</xref>). Midlobe of mesoscutum with 7 setae in posterior half, scutellum with 7 setae along posterior margin. Propodeum with a suggestion of a lamelliform process on the median sclerite. Fore wing 2.8 times as long as broad (Fig. <xref ref-type="fig" rid="F3">3C</xref>), longest setae of marginal fringe 0.78 times as long as width of disc, all marginal vein setae present, stigmal seta long; discal seta present. Foretibial spur bifid, without a comb (Fig. <xref ref-type="fig" rid="F3">3I</xref>). Midtibial spur 0.9 times as long as corresponding basitarsus (Fig. <xref ref-type="fig" rid="F3">3F</xref>), the latter 0.57 times as long as mid tibia. Mesofemur with four long spines anteroventrally. Ovipositor 2.0 times as long as mid tibia and 1.5 times as long as hind tibia.</p></tp:treatment-sec><tp:treatment-sec sec-type="host" id="SECID0EHQAE"><title>Host.</title><p>Unknown.</p></tp:treatment-sec><tp:treatment-sec sec-type="distribution" id="SECID0EMQAE"><title>Distribution.</title><p>Known only from the type locality at Mount Halimun, West Java, Indonesia.</p></tp:treatment-sec><tp:treatment-sec sec-type="etymology" id="SECID0ERQAE"><title>Etymology.</title><p>The species is named after Raden Adjeng Kartini.</p></tp:treatment-sec><tp:treatment-sec sec-type="DNA barcode data" id="SECID0E1QAE"><title>DNA barcode data.</title><p>No sequence data were available for analysis.</p></tp:treatment-sec><tp:treatment-sec sec-type="remarks" id="SECID0E6QAE"><title>Remarks.</title><p>This species is unique for the genus, having only two funicle antennomeres, and a prominent discal seta on the fore wing. The pale metanotum is unusual (or possibly unique) among known species of <italic><tp:taxon-name><tp:taxon-name-part taxon-name-part-type="genus" reg="Chartocerus">Chartocerus</tp:taxon-name-part></tp:taxon-name></italic> (J.B. Woolley, pers. comm.). The foretibial spur is bifid and without a comb, supporting placement of the species in the genus <italic><tp:taxon-name><tp:taxon-name-part taxon-name-part-type="genus" reg="Chartocerus">Chartocerus</tp:taxon-name-part></tp:taxon-name></italic>. A full DNA barcode sequence could not be obtained for the single specimen, but analysis of an available DNA fragment suggests membership of the <italic><tp:taxon-name><tp:taxon-name-part taxon-name-part-type="genus" reg="Chartocerus">Chartocerus</tp:taxon-name-part></tp:taxon-name></italic> lineage (distant from <italic><tp:taxon-name><tp:taxon-name-part taxon-name-part-type="genus" reg="Signiphora">Signiphora</tp:taxon-name-part></tp:taxon-name></italic> and <italic><tp:taxon-name><tp:taxon-name-part taxon-name-part-type="genus" reg="Thysanus">Thysanus</tp:taxon-name-part></tp:taxon-name></italic> Walker), and a possible sister-group relationship to remaining <italic><tp:taxon-name><tp:taxon-name-part taxon-name-part-type="genus" reg="Chartocerus">Chartocerus</tp:taxon-name-part></tp:taxon-name></italic> for which DNA data are available.</p></tp:treatment-sec></tp:taxon-treatment>
