# Supplementary material for: A review of the Indonesian species of the family Signiphoridae (Hymenoptera, Chalcidoidea), with description of three new species
Source: Zookeys. 2019 Dec 9;897:29–47. doi: 10.3897/zookeys.897.38148 (PMC6914708; doi:10.3897/zookeys.897.38148)
Supplement: XML Treatment for Chartocerus sumatrensis [file zookeys.897.38148-treatment4.xml]

<!DOCTYPE tp:taxon-treatment
  PUBLIC "-//TaxonX//DTD Taxonomic Treatment Publishing DTD v0 20100105//EN" "tax-treatment-NSO.dtd">
<tp:taxon-treatment xmlns:tp="http://www.plazi.org/taxpub"><tp:treatment-meta><kwd-group><label>Taxon classification</label><kwd><named-content xmlns:xlink="http://www.w3.org/1999/xlink" content-type="kingdom">Animalia</named-content></kwd><kwd><named-content xmlns:xlink="http://www.w3.org/1999/xlink" content-type="order">Hymenoptera</named-content></kwd><kwd><named-content xmlns:xlink="http://www.w3.org/1999/xlink" content-type="family">Signiphoridae</named-content></kwd></kwd-group><mixed-citation publication-type="journal"><person-group><name><surname>Schmidt</surname><given-names>Stefan</given-names></name><name><surname>Hamid</surname><given-names>Hasmiandy</given-names></name><name><surname>Ubaidillah</surname><given-names>Rosichon</given-names></name><name><surname>Ward</surname><given-names>Samantha</given-names></name><name><surname>Polaszek</surname><given-names>Andrew</given-names></name></person-group><article-title>A review of the Indonesian species of the family <tp:taxon-name><tp:taxon-name-part taxon-name-part-type="family">Signiphoridae</tp:taxon-name-part></tp:taxon-name> (<tp:taxon-name><tp:taxon-name-part taxon-name-part-type="order">Hymenoptera</tp:taxon-name-part></tp:taxon-name>, <tp:taxon-name><tp:taxon-name-part taxon-name-part-type="superfamily">Chalcidoidea</tp:taxon-name-part></tp:taxon-name>), with description of three new species</article-title><source>Zookeys</source><day>09</day><month>12</month><year>2019</year><volume>897</volume><fpage>29</fpage><lpage>47</lpage><pub-id pub-id-type="doi">10.3897/zookeys.897.38148</pub-id></mixed-citation></tp:treatment-meta><tp:nomenclature><tp:taxon-name><object-id xmlns:xlink="http://www.w3.org/1999/xlink" content-type="arpha" xlink:type="simple">924AB8E8-964D-5109-ADFA-F59262AF6655</object-id>
            <tp:taxon-name-part taxon-name-part-type="genus" reg="Chartocerus">Chartocerus</tp:taxon-name-part>
            <tp:taxon-name-part taxon-name-part-type="species" reg="sumatrensis">sumatrensis</tp:taxon-name-part>
            <object-id xmlns:xlink="http://www.w3.org/1999/xlink" content-type="zoobank" xlink:type="simple">http://zoobank.org/D19FF62E-3F71-4DFB-A9B7-305C298CC31A</object-id>
          </tp:taxon-name><tp:taxon-authority>Schmidt &amp; Polaszek</tp:taxon-authority><tp:taxon-status xmlns:xlink="http://www.w3.org/1999/xlink" xlink:type="simple">sp. nov.</tp:taxon-status><xref ref-type="fig" rid="F4">Fig. 4A–F</xref></tp:nomenclature><tp:treatment-sec sec-type="material" id="SECID0E3TAE"><title>Material examined.</title><p><bold><italic>Holotype.</italic></bold> Indonesia • ♀ (on slide); West Sumatra, Padang, Universitas Andalas campus; <named-content xmlns:xlink="http://www.w3.org/1999/xlink" content-type="dwc:verbatimCoordinates" xlink:type="simple"><named-content content-type="geo-json" specific-use="{&#34;type&#34;:&#34;Point&#34;,&#34;coordinates&#34;:[100.480200,-0.904300]}" id="NCID0EKUAE" xlink:type="simple">0.9043S, 100.4802E</named-content></named-content>; 500 m a.s.l.; 17-Jun-2012; S. Schmidt leg.; screen-sweep net; <named-content xmlns:xlink="http://www.w3.org/1999/xlink" content-type="dwc:institutional_code" xlink:type="simple">MZB</named-content>; specimens ID: BC-<named-content xmlns:xlink="http://www.w3.org/1999/xlink" content-type="dwc:institutional_code" xlink:type="simple">ZSM</named-content>-HYM-05406-H10.</p></tp:treatment-sec><tp:treatment-sec sec-type="diagnosis" id="SECID0EZUAE"><title>Diagnosis.</title><p>Head and body dark brown (Fig. <xref ref-type="fig" rid="F4">4A, B</xref>), fore wing basally with brown infuscation (Fig. <xref ref-type="fig" rid="F4">4E</xref>). Antenna (in female) with 4 anelli (Fig. <xref ref-type="fig" rid="F4">4H</xref>). Clava elongate, about 6 times as long as broad and 1.5 times as long as scape length (Fig. <xref ref-type="fig" rid="F4">4G</xref>). Fore wing 2.9 times as long as broad, anteriorly with 4 setae, posterior margin of hind wing disc slightly rounded.</p><fig id="F4" position="float" orientation="portrait"><object-id xmlns:xlink="http://www.w3.org/1999/xlink" content-type="doi" xlink:type="simple">10.3897/zookeys.897.38148.figure4</object-id><object-id xmlns:xlink="http://www.w3.org/1999/xlink" content-type="arpha" xlink:type="simple">C7F10360-1386-5802-BB06-BF71B17916DC</object-id><label>Figure 4.</label><caption><p><italic><tp:taxon-name><tp:taxon-name-part taxon-name-part-type="genus" reg="Chartocerus">Chartocerus</tp:taxon-name-part> <tp:taxon-name-part taxon-name-part-type="species" reg="sumatrensis">sumatrensis</tp:taxon-name-part></tp:taxon-name></italic> Schmidt &amp; Polaszek, sp. nov., female holotype <bold>A</bold> body in dorsal view <bold>B</bold> head in frontal view <bold>C</bold> middle leg <bold>D</bold> apex of middle femur <bold>E</bold> fore wing <bold>F</bold> hind wing <bold>G</bold> antenna <bold>H</bold> pedicel and flagellum base.</p></caption><graphic xmlns:xlink="http://www.w3.org/1999/xlink" xlink:href="zookeys-897-029-g004.jpg" position="float" orientation="portrait" xlink:type="simple" id="oo_362573.jpg"><uri content-type="original_file" xlink:type="simple">https://binary.pensoft.net/fig/362573</uri></graphic></fig></tp:treatment-sec><tp:treatment-sec sec-type="description" id="SECID0EXWAE"><title>Description (female holotype).</title><p><bold><italic>Colour.</italic></bold>Head dark brown (Fig. <xref ref-type="fig" rid="F4">4A, B</xref>), legs brown with tarsi pale yellow (Fig. <xref ref-type="fig" rid="F4">4C</xref>), antenna brown with radicle and basal 3 funicle antennomeres pale yellow (Fig. <xref ref-type="fig" rid="F4">4G</xref>). Fore wing basally with brown infuscation, and a darker patch behind distal part of submarginal vein and proximal part of marginal vein, and longitudinal dark patch along basal part of hind margin (Fig. <xref ref-type="fig" rid="F4">4E</xref>).</p><p><bold><italic>Morphology.</italic></bold>Head 1.69 times as broad as frontovertex width (Fig. <xref ref-type="fig" rid="F4">4B</xref>), frontovertex width subequal to length of clava, distance from mouth margin to facial ridge 0.66. Antenna with 4 anelli, increasing in size towards apex (Fig. <xref ref-type="fig" rid="F4">4H</xref>), clava about 6 times as long as broad and 1.5 times as long as scape length, pedicel about 0.5 times as long as scape (Fig. <xref ref-type="fig" rid="F4">4G</xref>). Midlobe of mesoscutum with 11 setae in posterior half, scutellum with 8 setae along posterior margin. Fore wing 2.9 times as long as broad (Fig. <xref ref-type="fig" rid="F4">4E</xref>), longest setae of marginal fringe 0.38 times as long as width of disc, seta M1 absent, M2b present (Fig. <xref ref-type="fig" rid="F4">4E</xref>). Hind margin of hind wing disc slightly rounded and nearly parallel to anterior margin (Fig. <xref ref-type="fig" rid="F4">4F</xref>). Mesofemur ventrally with 3 long spines (Fig. <xref ref-type="fig" rid="F4">4D</xref>). Midtibial spur 0.7 times as long as corresponding basitarsus (Fig. <xref ref-type="fig" rid="F4">4C</xref>), the latter 0.53 times as long as midtibia. Ovipositor 2.9 times as long as midtibia and 2.0 times as long as hind tibia.</p></tp:treatment-sec><tp:treatment-sec sec-type="host" id="SECID0EZYAE"><title>Host.</title><p>Unknown.</p></tp:treatment-sec><tp:treatment-sec sec-type="distribution" id="SECID0E5YAE"><title>Distribution.</title><p>Only known from the type locality near Padang in West Sumatra.</p></tp:treatment-sec><tp:treatment-sec sec-type="etymology" id="SECID0EDZAE"><title>Etymology.</title><p>The species is named after the island of Sumatra.</p></tp:treatment-sec><tp:treatment-sec sec-type="DNA barcode data" id="SECID0EIZAE"><title>DNA barcode data.</title><p>A single, full-length barcode sequence of the species is separated from its nearest neighbour species, <italic><tp:taxon-name><tp:taxon-name-part taxon-name-part-type="genus" reg="Chartocerus">C.</tp:taxon-name-part> <tp:taxon-name-part taxon-name-part-type="species" reg="javensis">javensis</tp:taxon-name-part></tp:taxon-name></italic> sp. nov., by 12.2% (Suppl. material <xref ref-type="supplementary-material" rid="S1">1</xref>, Genbank Accession Number: <ext-link xmlns:xlink="http://www.w3.org/1999/xlink" ext-link-type="gen" xlink:href="MH407238" xlink:type="simple">MH407238</ext-link>).</p></tp:treatment-sec><tp:treatment-sec sec-type="remarks" id="SECID0EC1AE"><title>Remarks.</title><p>The species is similar to <italic><tp:taxon-name><tp:taxon-name-part taxon-name-part-type="genus" reg="Chartocerus">Chartocerus</tp:taxon-name-part> <tp:taxon-name-part taxon-name-part-type="species" reg="kerrichi">kerrichi</tp:taxon-name-part></tp:taxon-name></italic> and <italic><tp:taxon-name><tp:taxon-name-part taxon-name-part-type="genus" reg="Chartocerus">C.</tp:taxon-name-part> <tp:taxon-name-part taxon-name-part-type="species" reg="javensis">javensis</tp:taxon-name-part></tp:taxon-name></italic> sp. nov., but can be distinguished from the former by the longer ovipositor (2.9 times as long as midtibia, compared to 2 times in <italic><tp:taxon-name><tp:taxon-name-part taxon-name-part-type="genus" reg="Chartocerus"/><tp:taxon-name-part taxon-name-part-type="species" reg="kerrichi">kerrichi</tp:taxon-name-part></tp:taxon-name></italic>) and the more slender clava (about 6 times as long as broad, compared to 4.5 times in <italic><tp:taxon-name><tp:taxon-name-part taxon-name-part-type="genus" reg="Chartocerus"/><tp:taxon-name-part taxon-name-part-type="species" reg="kerrichi">kerrichi</tp:taxon-name-part></tp:taxon-name></italic>). From <italic><tp:taxon-name><tp:taxon-name-part taxon-name-part-type="genus" reg="Chartocerus">C.</tp:taxon-name-part> <tp:taxon-name-part taxon-name-part-type="species" reg="javensis">javensis</tp:taxon-name-part></tp:taxon-name></italic> sp. nov. it can be separated by the longer ovipositor (2.9 times as long as midtibia, compared to less than 2 times in <italic><tp:taxon-name><tp:taxon-name-part taxon-name-part-type="genus" reg="Chartocerus"/><tp:taxon-name-part taxon-name-part-type="species" reg="javensis">javensis</tp:taxon-name-part></tp:taxon-name></italic>) and the shorter midtibial spur (0.7 times as long as corresponding basitarsus, compared to subequal in <italic><tp:taxon-name><tp:taxon-name-part taxon-name-part-type="genus" reg="Chartocerus"/><tp:taxon-name-part taxon-name-part-type="species" reg="javensis">javensis</tp:taxon-name-part></tp:taxon-name></italic>).</p></tp:treatment-sec><tp:treatment-sec><!--Section generated to contain objects referenced in tp:taxon-treatment.--><supplementary-material xmlns:xlink="http://www.w3.org/1999/xlink" id="S1" position="float" orientation="portrait" xlink:type="simple"><object-id content-type="arpha" xlink:type="simple">BF6AFFF2-C643-5E00-9001-1DADBF323A72</object-id><label>Supplementary material 1</label><p><abbrev xlink:title="Barcode of Life Database" id="ABBRID0ETUBG" xlink:type="simple">BOLD</abbrev> TaxonID Tree</p><p>Data type: species data</p><media xlink:href="zookeys-897-029-s001.pdf" mimetype="application" mime-subtype="pdf" position="float" orientation="portrait" xlink:type="simple" id="oo_362577.pdf"><uri content-type="original_file" xlink:type="simple">https://binary.pensoft.net/file/362577</uri></media><permissions><license xlink:type="simple"><license-p>This dataset is made available under the Open Database License (http://opendatacommons.org/licenses/odbl/1.0/). The Open Database License (ODbL) is a license agreement intended to allow users to freely share, modify, and use this Dataset while maintaining this same freedom for others, provided that the original source and author(s) are credited.</license-p></license></permissions><attrib specific-use="authors">Stefan Schmidt, Hasmiandy Hamid, Rosichon Ubaidillah, Samantha Ward, Andrew Polaszek</attrib></supplementary-material></tp:treatment-sec></tp:taxon-treatment>
