# Supplementary material for: A review of the Indonesian species of the family Signiphoridae (Hymenoptera, Chalcidoidea), with description of three new species
Source: Zookeys. 2019 Dec 9;897:29–47. doi: 10.3897/zookeys.897.38148 (PMC6914708; doi:10.3897/zookeys.897.38148)
Supplement: XML Treatment for Signiphora bennetti [file zookeys.897.38148-treatment6.xml]

<!DOCTYPE tp:taxon-treatment
  PUBLIC "-//TaxonX//DTD Taxonomic Treatment Publishing DTD v0 20100105//EN" "tax-treatment-NSO.dtd">
<tp:taxon-treatment xmlns:tp="http://www.plazi.org/taxpub"><tp:treatment-meta><kwd-group><label>Taxon classification</label><kwd><named-content xmlns:xlink="http://www.w3.org/1999/xlink" content-type="kingdom">Animalia</named-content></kwd><kwd><named-content xmlns:xlink="http://www.w3.org/1999/xlink" content-type="order">Hymenoptera</named-content></kwd><kwd><named-content xmlns:xlink="http://www.w3.org/1999/xlink" content-type="family">Signiphoridae</named-content></kwd></kwd-group><mixed-citation publication-type="journal"><person-group><name><surname>Schmidt</surname><given-names>Stefan</given-names></name><name><surname>Hamid</surname><given-names>Hasmiandy</given-names></name><name><surname>Ubaidillah</surname><given-names>Rosichon</given-names></name><name><surname>Ward</surname><given-names>Samantha</given-names></name><name><surname>Polaszek</surname><given-names>Andrew</given-names></name></person-group><article-title>A review of the Indonesian species of the family <tp:taxon-name><tp:taxon-name-part taxon-name-part-type="family">Signiphoridae</tp:taxon-name-part></tp:taxon-name> (<tp:taxon-name><tp:taxon-name-part taxon-name-part-type="order">Hymenoptera</tp:taxon-name-part></tp:taxon-name>, <tp:taxon-name><tp:taxon-name-part taxon-name-part-type="superfamily">Chalcidoidea</tp:taxon-name-part></tp:taxon-name>), with description of three new species</article-title><source>Zookeys</source><day>09</day><month>12</month><year>2019</year><volume>897</volume><fpage>29</fpage><lpage>47</lpage><pub-id pub-id-type="doi">10.3897/zookeys.897.38148</pub-id></mixed-citation></tp:treatment-meta><tp:nomenclature><tp:taxon-name><object-id xmlns:xlink="http://www.w3.org/1999/xlink" content-type="arpha" xlink:type="simple">1039050E-25F5-5518-A845-E919838D7C52</object-id>
            <tp:taxon-name-part taxon-name-part-type="genus" reg="Signiphora">Signiphora</tp:taxon-name-part>
            <tp:taxon-name-part taxon-name-part-type="species" reg="bennetti">bennetti</tp:taxon-name-part>
          </tp:taxon-name><tp:taxon-authority>Woolley &amp; Dal Molin</tp:taxon-authority><xref ref-type="fig" rid="F5">Fig. 5A–F</xref><tp:nomenclature-citation-list><tp:nomenclature-citation><tp:taxon-name>
                <tp:taxon-name-part taxon-name-part-type="genus" reg="Signiphora">Signiphora</tp:taxon-name-part> <tp:taxon-name-part taxon-name-part-type="species" reg="bennetti">bennetti</tp:taxon-name-part></tp:taxon-name><comment>Woolley &amp; Dal Molin, 2017: 19–23.</comment></tp:nomenclature-citation></tp:nomenclature-citation-list></tp:nomenclature><tp:treatment-sec sec-type="material" id="SECID0EK6AE"><title>Material examined.</title><p>Indonesia • 4 ♀ (on slide); West Java, Mount Halimun-Salak National Park, waterfall; <named-content xmlns:xlink="http://www.w3.org/1999/xlink" content-type="dwc:verbatimCoordinates" xlink:type="simple"><named-content content-type="geo-json" specific-use="{&#34;type&#34;:&#34;Point&#34;,&#34;coordinates&#34;:[106.523050,-6.712500]}" id="NCID0ET6AE" xlink:type="simple">6.71250S, 106.52305E</named-content></named-content>; 1100 m a.s.l.; 18-Sept-2015; A. Polaszek leg.; Yellow Pan trap; <named-content xmlns:xlink="http://www.w3.org/1999/xlink" content-type="dwc:institutional_code" xlink:type="simple">MZB</named-content> DNA 1321; <named-content xmlns:xlink="http://www.w3.org/1999/xlink" content-type="dwc:institutional_code" xlink:type="simple">ZSM</named-content> DNA 1318; <named-content xmlns:xlink="http://www.w3.org/1999/xlink" content-type="dwc:institutional_code" xlink:type="simple">NHMUK</named-content> DNA 1319-20.</p></tp:treatment-sec><tp:treatment-sec sec-type="diagnosis" id="SECID0EIAAG"><title>Diagnosis (female).</title><p>Female with pale band from distal mesoscutum to the proximal propodeal triangle. Antenna with 3 anelli (Fig. <xref ref-type="fig" rid="F5">5E</xref>). Marginal vein dorsally with 3 setae, seta M1 missing (Fig. <xref ref-type="fig" rid="F5">5C</xref>), usually with minute seta distal to M2.</p><fig id="F5" position="float" orientation="portrait"><object-id xmlns:xlink="http://www.w3.org/1999/xlink" content-type="doi" xlink:type="simple">10.3897/zookeys.897.38148.figure5</object-id><object-id xmlns:xlink="http://www.w3.org/1999/xlink" content-type="arpha" xlink:type="simple">552B7C9A-04CF-58FA-A52F-506239639ACC</object-id><label>Figure 5.</label><caption><p><italic><tp:taxon-name><tp:taxon-name-part taxon-name-part-type="genus" reg="Signiphora">Signiphora</tp:taxon-name-part> <tp:taxon-name-part taxon-name-part-type="species" reg="bennetti">bennetti</tp:taxon-name-part></tp:taxon-name></italic> Woolley &amp; Dal Molin, female <bold>A</bold> body in dorsal view <bold>B</bold> head in frontal view <bold>C</bold> fore wing <bold>D</bold> hind wing <bold>E</bold> antenna <bold>F</bold> middle leg.</p></caption><graphic xmlns:xlink="http://www.w3.org/1999/xlink" xlink:href="zookeys-897-029-g005.jpg" position="float" orientation="portrait" xlink:type="simple" id="oo_362574.jpg"><uri content-type="original_file" xlink:type="simple">https://binary.pensoft.net/fig/362574</uri></graphic></fig><p><bold>Description (female). <italic>Colour</italic></bold>. Head and body dark brown (Fig. <xref ref-type="fig" rid="F5">5A, B</xref>), with distal half of mesoscutum, scutellum, metanotum and anterior part of propodeal triangle distinctly pale in contrast; legs pale with hind femora brown (Fig. <xref ref-type="fig" rid="F5">5A</xref>), antenna yellow-brown with clava darker, increasingly so distally (Fig. <xref ref-type="fig" rid="F5">5E</xref>). Fore wing with brown infuscation centrally and on marginal vein (Fig. <xref ref-type="fig" rid="F5">5C</xref>).</p><p><bold><italic>Morphology.</italic></bold> Head 1.5 times as broad as frontovertex width (Fig. <xref ref-type="fig" rid="F5">5B</xref>), frontovertex width 1.04 times length of clava. Antenna with 6 antennomeres and with 3 anelli, clava 4.6 times as long as broad and 1.7 times as long as scape length, pedicel 0.6 times as long as scape length (Fig. <xref ref-type="fig" rid="F5">5E</xref>). Midlobe of mesoscutum with 2 fine setae in posterior half, scutellum with 4 fine setae along posterior margin. Fore wing 3.5 times as long as broad (Fig. <xref ref-type="fig" rid="F5">5C</xref>), longest setae of marginal fringe 1.52 times as long as width of disc, marginal vein seta M1 absent, M5 absent in some paratypes; stigmal seta long (Fig. <xref ref-type="fig" rid="F5">5C</xref>), vestigial seta base/socket present between M5 and M6 on lower edge of marginal vein, discal seta absent (Fig. <xref ref-type="fig" rid="F5">5C</xref>). Midtibial spur 0.84 times as long as corresponding basitarsus (Fig. <xref ref-type="fig" rid="F5">5F</xref>), the latter 0.46 times as long as midtibia. Ovipositor 1.8 times as long as midtibia and 1.4 times as long as hind tibia.</p></tp:treatment-sec><tp:treatment-sec sec-type="host" id="SECID0EPDAG"><title>Host.</title><p>A primary parasitoid, commonly associated with <italic><tp:taxon-name><tp:taxon-name-part taxon-name-part-type="genus" reg="Melanaspis">Melanaspis</tp:taxon-name-part> <tp:taxon-name-part taxon-name-part-type="species" reg="smilacis">smilacis</tp:taxon-name-part></tp:taxon-name></italic> (Comstock) (<tp:taxon-name><tp:taxon-name-part taxon-name-part-type="order">Hemiptera</tp:taxon-name-part></tp:taxon-name>, <tp:taxon-name><tp:taxon-name-part taxon-name-part-type="family">Diaspididae</tp:taxon-name-part></tp:taxon-name>) in the New World, a species also widely distributed in SE Asia. Also recorded from <italic><tp:taxon-name><tp:taxon-name-part taxon-name-part-type="genus" reg="Hemiberlesia">Hemiberlesia</tp:taxon-name-part> <tp:taxon-name-part taxon-name-part-type="species" reg="oxycoccus">oxycoccus</tp:taxon-name-part></tp:taxon-name></italic> (Woglum); <italic><tp:taxon-name><tp:taxon-name-part taxon-name-part-type="genus" reg="Melanaspis">Melanaspis</tp:taxon-name-part> <tp:taxon-name-part taxon-name-part-type="species" reg="obscura">obscura</tp:taxon-name-part></tp:taxon-name></italic> (Comstock); <italic><tp:taxon-name><tp:taxon-name-part taxon-name-part-type="genus" reg="Pseudaulacaspis">Pseudaulacaspis</tp:taxon-name-part> <tp:taxon-name-part taxon-name-part-type="species" reg="pentagona">pentagona</tp:taxon-name-part></tp:taxon-name></italic> Targioni Tozzetti; <italic><tp:taxon-name><tp:taxon-name-part taxon-name-part-type="genus" reg="Comstockaspis">Comstockaspis</tp:taxon-name-part> <tp:taxon-name-part taxon-name-part-type="species" reg="perniciosa">perniciosa</tp:taxon-name-part></tp:taxon-name></italic> (Comstock) and <italic><tp:taxon-name><tp:taxon-name-part taxon-name-part-type="genus" reg="Aspidiella">Aspidiella</tp:taxon-name-part> <tp:taxon-name-part taxon-name-part-type="species" reg="sacchari">sacchari</tp:taxon-name-part></tp:taxon-name></italic> (Comstock) (<xref ref-type="bibr" rid="B18">Woolley and Dal Molin 2017</xref>).</p></tp:treatment-sec><tp:treatment-sec sec-type="distribution" id="SECID0EFGAG"><title>Distribution.</title><p>Very widespread in the New World (<xref ref-type="bibr" rid="B18">Woolley and Dal Molin 2017</xref>).</p></tp:treatment-sec><tp:treatment-sec sec-type="DNA barcode data" id="SECID0EPGAG"><title>DNA barcode data.</title><p>The species exhibits an intraspecific variation of 0.2% and a distance of 12.5% to the nearest neighbour species, <italic><tp:taxon-name><tp:taxon-name-part taxon-name-part-type="genus" reg="Signiphora">S.</tp:taxon-name-part> <tp:taxon-name-part taxon-name-part-type="species" reg="flavella">flavella</tp:taxon-name-part></tp:taxon-name></italic> (Suppl. material <xref ref-type="supplementary-material" rid="S1">1</xref>, Genbank Accession Numbers: <ext-link xmlns:xlink="http://www.w3.org/1999/xlink" ext-link-type="gen" xlink:href="MN520843" xlink:type="simple">MN520843</ext-link>, <ext-link xmlns:xlink="http://www.w3.org/1999/xlink" ext-link-type="gen" xlink:href="MN520844" xlink:type="simple">MN520844</ext-link>).</p></tp:treatment-sec><tp:treatment-sec sec-type="remarks" id="SECID0EOHAG"><title>Remarks.</title><p>The species belongs to the <italic><tp:taxon-name><tp:taxon-name-part taxon-name-part-type="genus" reg="Signiphora">Signiphora</tp:taxon-name-part> <tp:taxon-name-part taxon-name-part-type="species" reg="flavopalliata">flavopalliata</tp:taxon-name-part></tp:taxon-name></italic> Ashmead species group and can be separated from other species in the group by the central dorsal pale band extending from the distal mesoscutum to the proximal propodeal triangle (female), absence of M1 from the marginal vein, and the presence of a minute anterior seta on the marginal vein distal to M2 (fig. 38 in <xref ref-type="bibr" rid="B18">Woolley and Dal Molin 2017</xref>), though this seta is not present in every specimen.</p></tp:treatment-sec><tp:treatment-sec><!--Section generated to contain objects referenced in tp:taxon-treatment.--><supplementary-material xmlns:xlink="http://www.w3.org/1999/xlink" id="S1" position="float" orientation="portrait" xlink:type="simple"><object-id content-type="arpha" xlink:type="simple">BF6AFFF2-C643-5E00-9001-1DADBF323A72</object-id><label>Supplementary material 1</label><p><abbrev xlink:title="Barcode of Life Database" id="ABBRID0ETUBG" xlink:type="simple">BOLD</abbrev> TaxonID Tree</p><p>Data type: species data</p><media xlink:href="zookeys-897-029-s001.pdf" mimetype="application" mime-subtype="pdf" position="float" orientation="portrait" xlink:type="simple" id="oo_362577.pdf"><uri content-type="original_file" xlink:type="simple">https://binary.pensoft.net/file/362577</uri></media><permissions><license xlink:type="simple"><license-p>This dataset is made available under the Open Database License (http://opendatacommons.org/licenses/odbl/1.0/). The Open Database License (ODbL) is a license agreement intended to allow users to freely share, modify, and use this Dataset while maintaining this same freedom for others, provided that the original source and author(s) are credited.</license-p></license></permissions><attrib specific-use="authors">Stefan Schmidt, Hasmiandy Hamid, Rosichon Ubaidillah, Samantha Ward, Andrew Polaszek</attrib></supplementary-material></tp:treatment-sec><ref-list><ref id="B18"><mixed-citation xmlns:xlink="http://www.w3.org/1999/xlink" xlink:type="simple"><person-group><name name-style="western"><surname>Woolley</surname><given-names>JB</given-names></name><name name-style="western"><surname>Dal Molin</surname><given-names>A</given-names></name></person-group> (<year>2017</year>) <article-title>Taxonomic revision of the <italic><tp:taxon-name><tp:taxon-name-part taxon-name-part-type="genus"/><tp:taxon-name-part taxon-name-part-type="species">flavopalliata</tp:taxon-name-part></tp:taxon-name></italic> species group of <italic><tp:taxon-name><tp:taxon-name-part taxon-name-part-type="genus">Signiphora</tp:taxon-name-part></tp:taxon-name></italic> (<tp:taxon-name><tp:taxon-name-part taxon-name-part-type="order">Hymenoptera</tp:taxon-name-part></tp:taxon-name>: <tp:taxon-name><tp:taxon-name-part taxon-name-part-type="family">Signiphoridae</tp:taxon-name-part></tp:taxon-name>).</article-title><source>Zootaxa</source><volume>4315</volume>: <fpage>1</fpage>–<lpage>150</lpage>. <ext-link xlink:type="simple" ext-link-type="doi" xlink:href="10.11646/zootaxa.4315.1.1">https://doi.org/10.11646/zootaxa.4315.1.1</ext-link></mixed-citation></ref></ref-list></tp:taxon-treatment>
