# Supplementary material for: A review of the Indonesian species of the family Signiphoridae (Hymenoptera, Chalcidoidea), with description of three new species
Source: Zookeys. 2019 Dec 9;897:29–47. doi: 10.3897/zookeys.897.38148 (PMC6914708; doi:10.3897/zookeys.897.38148)
Supplement: XML Treatment for Signiphora perpauca [file zookeys.897.38148-treatment8.xml]

<!DOCTYPE tp:taxon-treatment
  PUBLIC "-//TaxonX//DTD Taxonomic Treatment Publishing DTD v0 20100105//EN" "tax-treatment-NSO.dtd">
<tp:taxon-treatment xmlns:tp="http://www.plazi.org/taxpub"><tp:treatment-meta><kwd-group><label>Taxon classification</label><kwd><named-content xmlns:xlink="http://www.w3.org/1999/xlink" content-type="kingdom">Animalia</named-content></kwd><kwd><named-content xmlns:xlink="http://www.w3.org/1999/xlink" content-type="order">Hymenoptera</named-content></kwd><kwd><named-content xmlns:xlink="http://www.w3.org/1999/xlink" content-type="family">Signiphoridae</named-content></kwd></kwd-group><mixed-citation publication-type="journal"><person-group><name><surname>Schmidt</surname><given-names>Stefan</given-names></name><name><surname>Hamid</surname><given-names>Hasmiandy</given-names></name><name><surname>Ubaidillah</surname><given-names>Rosichon</given-names></name><name><surname>Ward</surname><given-names>Samantha</given-names></name><name><surname>Polaszek</surname><given-names>Andrew</given-names></name></person-group><article-title>A review of the Indonesian species of the family <tp:taxon-name><tp:taxon-name-part taxon-name-part-type="family">Signiphoridae</tp:taxon-name-part></tp:taxon-name> (<tp:taxon-name><tp:taxon-name-part taxon-name-part-type="order">Hymenoptera</tp:taxon-name-part></tp:taxon-name>, <tp:taxon-name><tp:taxon-name-part taxon-name-part-type="superfamily">Chalcidoidea</tp:taxon-name-part></tp:taxon-name>), with description of three new species</article-title><source>Zookeys</source><day>09</day><month>12</month><year>2019</year><volume>897</volume><fpage>29</fpage><lpage>47</lpage><pub-id pub-id-type="doi">10.3897/zookeys.897.38148</pub-id></mixed-citation></tp:treatment-meta><tp:nomenclature><tp:taxon-name><object-id xmlns:xlink="http://www.w3.org/1999/xlink" content-type="arpha" xlink:type="simple">6AAC98FB-3A1D-5892-8EDF-71D8ED148B90</object-id>
            <tp:taxon-name-part taxon-name-part-type="genus" reg="Signiphora">Signiphora</tp:taxon-name-part>
            <tp:taxon-name-part taxon-name-part-type="species" reg="perpauca">perpauca</tp:taxon-name-part>
          </tp:taxon-name><tp:taxon-authority>Girault</tp:taxon-authority><xref ref-type="fig" rid="F7">Fig. 7A–F</xref><tp:nomenclature-citation-list><tp:nomenclature-citation><tp:taxon-name>
                <tp:taxon-name-part taxon-name-part-type="genus" reg="Signiphora">Signiphora</tp:taxon-name-part> <tp:taxon-name-part taxon-name-part-type="species" reg="perpauca">perpauca</tp:taxon-name-part></tp:taxon-name><comment>Girault, 1915: 71. Female.</comment></tp:nomenclature-citation><tp:nomenclature-citation><tp:taxon-name>
                <tp:taxon-name-part taxon-name-part-type="genus" reg="Signiphora">Signiphora</tp:taxon-name-part> <tp:taxon-name-part taxon-name-part-type="species" reg="woolleyi">woolleyi</tp:taxon-name-part></tp:taxon-name><comment>Hayat: <xref ref-type="bibr" rid="B18">Woolley and Dal Molin (2017)</xref>.</comment></tp:nomenclature-citation></tp:nomenclature-citation-list></tp:nomenclature><tp:treatment-sec sec-type="material" id="SECID0ETVAG"><title>Material examined.</title><p>Indonesia • 1 ♀ (on slide); West Java, Mount Halimun-Salak National Park, Sukamantri; <named-content xmlns:xlink="http://www.w3.org/1999/xlink" content-type="dwc:verbatimCoordinates" xlink:type="simple"><named-content content-type="geo-json" specific-use="{&#34;type&#34;:&#34;Point&#34;,&#34;coordinates&#34;:[106.751000,-6.682000]}" id="NCID0E3VAG" xlink:type="simple">6.682S, 106.751E</named-content></named-content>; 1007 m a.s.l.; 30-Sep-2015; <named-content xmlns:xlink="http://www.w3.org/1999/xlink" content-type="dwc:institutional_code" xlink:type="simple">MZB</named-content> INDOBIOSYS-CCDB25943-H05.</p></tp:treatment-sec><tp:treatment-sec sec-type="description" id="SECID0EGWAG"><title>Description (female).</title><p><bold><italic>Colour.</italic></bold> Body yellow (Fig. <xref ref-type="fig" rid="F7">7A</xref>), head yellow except occiput with curved brown band along occipital carina (Fig. <xref ref-type="fig" rid="F7">7B</xref>). Antenna with scape yellow and flagellum brown, apical half of clava distinctly darker (Fig. <xref ref-type="fig" rid="F7">7D</xref>). Fore wing with dark band behind marginal vein that is proximally and distally diffusely delimited (Fig. <xref ref-type="fig" rid="F7">7E</xref>), discal seta present. Mt8 in female transverse, without a medial incision.</p><fig id="F7" position="float" orientation="portrait"><object-id xmlns:xlink="http://www.w3.org/1999/xlink" content-type="doi" xlink:type="simple">10.3897/zookeys.897.38148.figure7</object-id><object-id xmlns:xlink="http://www.w3.org/1999/xlink" content-type="arpha" xlink:type="simple">73248135-6B57-5AF7-8DB0-F6FA8267BE4F</object-id><label>Figure 7.</label><caption><p><italic><tp:taxon-name><tp:taxon-name-part taxon-name-part-type="genus" reg="Signiphora">Signiphora</tp:taxon-name-part> <tp:taxon-name-part taxon-name-part-type="species" reg="perpauca">perpauca</tp:taxon-name-part></tp:taxon-name></italic> Girault, female <bold>A</bold> body in dorsal view <bold>B</bold> head in frontal view <bold>C</bold> middle leg <bold>D</bold> antenna <bold>E</bold> fore wing <bold>F</bold> hind wing.</p></caption><graphic xmlns:xlink="http://www.w3.org/1999/xlink" xlink:href="zookeys-897-029-g007.jpg" position="float" orientation="portrait" xlink:type="simple" id="oo_362576.jpg"><uri content-type="original_file" xlink:type="simple">https://binary.pensoft.net/fig/362576</uri></graphic></fig><p><bold><italic>Morphology.</italic></bold> Head 1.76 times as broad as frontovertex width (Fig. <xref ref-type="fig" rid="F7">7B</xref>), frontovertex width 0.77 times length of clava, distance from mouth margin to facial ridge 0.57 times head height. Antenna with 3 anelli (Fig. <xref ref-type="fig" rid="F4">4D</xref>), F1 0.4 times as long as broad, F2 0.8 times as long as broad, F3 subquadrate, clava about 6 times as long as broad and 1.7 times as long as scape length (Fig. <xref ref-type="fig" rid="F7">7D</xref>), pedicel 0.77 times as long as scape length. Midlobe of mesoscutum with 2 setae on disc and anteriorly with 6 setae, scutellum with 6 setae along posterior margin. Fore wing 2.9 times as long as broad (Fig. <xref ref-type="fig" rid="F4">4E</xref>), longest setae of marginal fringe 1.4 times as long as width of disc, seta M1 present, M2b absent. Midtibial spur subequal in length to corresponding basitarsus (Fig. <xref ref-type="fig" rid="F4">4C</xref>), the latter 0.56 times as long as midtibia. Ovipositor 2.1 times as long as midtibia and 1.4 times as long as hind tibia.</p></tp:treatment-sec><tp:treatment-sec sec-type="host" id="SECID0EAZAG"><title>Host.</title><p><tp:taxon-name><tp:taxon-name-part taxon-name-part-type="family">Diaspididae</tp:taxon-name-part></tp:taxon-name> (<tp:taxon-name><tp:taxon-name-part taxon-name-part-type="order">Hemiptera</tp:taxon-name-part></tp:taxon-name>, <tp:taxon-name><tp:taxon-name-part taxon-name-part-type="suborder">Sternorrhyncha</tp:taxon-name-part></tp:taxon-name>).</p></tp:treatment-sec><tp:treatment-sec sec-type="distribution" id="SECID0EVZAG"><title>Distribution.</title><p>Widely distributed in the tropics and, apart from Indonesia, recorded from the following countries (after <xref ref-type="bibr" rid="B18">Woolley and Dal Molin 2017</xref>): Argentina, Cuba, Brazil, Chile, Egypt, French Polynesia, Haiti, India, Mexico, Panama, Papua New Guinea, Peru, Trinidad and Tobago, South Africa, Taiwan, Thailand, USA.</p></tp:treatment-sec><tp:treatment-sec sec-type="DNA barcode data" id="SECID0E6ZAG"><title>DNA barcode data.</title><p>The sequence of the single examined specimen is separated by 9.7% from the nearest neighbour species, <italic><tp:taxon-name><tp:taxon-name-part taxon-name-part-type="genus" reg="Signiphora">S.</tp:taxon-name-part> <tp:taxon-name-part taxon-name-part-type="species" reg="flavella">flavella</tp:taxon-name-part></tp:taxon-name></italic> (Suppl. material <xref ref-type="supplementary-material" rid="S1">1</xref>, Genbank Accession Number: <ext-link xmlns:xlink="http://www.w3.org/1999/xlink" ext-link-type="gen" xlink:href="MH407234" xlink:type="simple">MH407234</ext-link>).</p></tp:treatment-sec><tp:treatment-sec sec-type="remarks" id="SECID0EZ1AG"><title>Remarks.</title><p>The species belongs to the <italic><tp:taxon-name><tp:taxon-name-part taxon-name-part-type="genus" reg="Signiphora">Signiphora</tp:taxon-name-part> <tp:taxon-name-part taxon-name-part-type="species" reg="flavopalliata">flavopalliata</tp:taxon-name-part></tp:taxon-name></italic> species group and can be separated from other species in the group, among other characters, by its light colour (female) and the presence of a discal seta in the fore wing (fig. 306 in <xref ref-type="bibr" rid="B18">Woolley and Dal Molin 2017</xref>).</p></tp:treatment-sec><tp:treatment-sec><!--Section generated to contain objects referenced in tp:taxon-treatment.--><fig id="F4" position="float" orientation="portrait"><object-id xmlns:xlink="http://www.w3.org/1999/xlink" content-type="doi" xlink:type="simple">10.3897/zookeys.897.38148.figure4</object-id><object-id xmlns:xlink="http://www.w3.org/1999/xlink" content-type="arpha" xlink:type="simple">C7F10360-1386-5802-BB06-BF71B17916DC</object-id><label>Figure 4.</label><caption><p><italic><tp:taxon-name><tp:taxon-name-part taxon-name-part-type="genus" reg="Chartocerus">Chartocerus</tp:taxon-name-part> <tp:taxon-name-part taxon-name-part-type="species" reg="sumatrensis">sumatrensis</tp:taxon-name-part></tp:taxon-name></italic> Schmidt &amp; Polaszek, sp. nov., female holotype <bold>A</bold> body in dorsal view <bold>B</bold> head in frontal view <bold>C</bold> middle leg <bold>D</bold> apex of middle femur <bold>E</bold> fore wing <bold>F</bold> hind wing <bold>G</bold> antenna <bold>H</bold> pedicel and flagellum base.</p></caption><graphic xmlns:xlink="http://www.w3.org/1999/xlink" xlink:href="zookeys-897-029-g004.jpg" position="float" orientation="portrait" xlink:type="simple" id="oo_362573.jpg"><uri content-type="original_file" xlink:type="simple">https://binary.pensoft.net/fig/362573</uri></graphic></fig><supplementary-material xmlns:xlink="http://www.w3.org/1999/xlink" id="S1" position="float" orientation="portrait" xlink:type="simple"><object-id content-type="arpha" xlink:type="simple">BF6AFFF2-C643-5E00-9001-1DADBF323A72</object-id><label>Supplementary material 1</label><p><abbrev xlink:title="Barcode of Life Database" id="ABBRID0ETUBG" xlink:type="simple">BOLD</abbrev> TaxonID Tree</p><p>Data type: species data</p><media xlink:href="zookeys-897-029-s001.pdf" mimetype="application" mime-subtype="pdf" position="float" orientation="portrait" xlink:type="simple" id="oo_362577.pdf"><uri content-type="original_file" xlink:type="simple">https://binary.pensoft.net/file/362577</uri></media><permissions><license xlink:type="simple"><license-p>This dataset is made available under the Open Database License (http://opendatacommons.org/licenses/odbl/1.0/). The Open Database License (ODbL) is a license agreement intended to allow users to freely share, modify, and use this Dataset while maintaining this same freedom for others, provided that the original source and author(s) are credited.</license-p></license></permissions><attrib specific-use="authors">Stefan Schmidt, Hasmiandy Hamid, Rosichon Ubaidillah, Samantha Ward, Andrew Polaszek</attrib></supplementary-material></tp:treatment-sec><ref-list><ref id="B18"><mixed-citation xmlns:xlink="http://www.w3.org/1999/xlink" xlink:type="simple"><person-group><name name-style="western"><surname>Woolley</surname><given-names>JB</given-names></name><name name-style="western"><surname>Dal Molin</surname><given-names>A</given-names></name></person-group> (<year>2017</year>) <article-title>Taxonomic revision of the <italic><tp:taxon-name><tp:taxon-name-part taxon-name-part-type="genus"/><tp:taxon-name-part taxon-name-part-type="species">flavopalliata</tp:taxon-name-part></tp:taxon-name></italic> species group of <italic><tp:taxon-name><tp:taxon-name-part taxon-name-part-type="genus">Signiphora</tp:taxon-name-part></tp:taxon-name></italic> (<tp:taxon-name><tp:taxon-name-part taxon-name-part-type="order">Hymenoptera</tp:taxon-name-part></tp:taxon-name>: <tp:taxon-name><tp:taxon-name-part taxon-name-part-type="family">Signiphoridae</tp:taxon-name-part></tp:taxon-name>).</article-title><source>Zootaxa</source><volume>4315</volume>: <fpage>1</fpage>–<lpage>150</lpage>. <ext-link xlink:type="simple" ext-link-type="doi" xlink:href="10.11646/zootaxa.4315.1.1">https://doi.org/10.11646/zootaxa.4315.1.1</ext-link></mixed-citation></ref></ref-list></tp:taxon-treatment>
