# Supplementary material for: A review of the Indonesian species of the family Signiphoridae (Hymenoptera, Chalcidoidea), with description of three new species
Source: Zookeys. 2019 Dec 9;897:29–47. doi: 10.3897/zookeys.897.38148 (PMC6914708; doi:10.3897/zookeys.897.38148)
Supplement: XML Treatment for Signiphora bifasciata [file zookeys.897.38148-treatment9.xml]

<!DOCTYPE tp:taxon-treatment
  PUBLIC "-//TaxonX//DTD Taxonomic Treatment Publishing DTD v0 20100105//EN" "tax-treatment-NSO.dtd">
<tp:taxon-treatment xmlns:tp="http://www.plazi.org/taxpub"><tp:treatment-meta><kwd-group><label>Taxon classification</label><kwd><named-content xmlns:xlink="http://www.w3.org/1999/xlink" content-type="kingdom">Animalia</named-content></kwd><kwd><named-content xmlns:xlink="http://www.w3.org/1999/xlink" content-type="order">Hymenoptera</named-content></kwd><kwd><named-content xmlns:xlink="http://www.w3.org/1999/xlink" content-type="family">Signiphoridae</named-content></kwd></kwd-group><mixed-citation publication-type="journal"><person-group><name><surname>Schmidt</surname><given-names>Stefan</given-names></name><name><surname>Hamid</surname><given-names>Hasmiandy</given-names></name><name><surname>Ubaidillah</surname><given-names>Rosichon</given-names></name><name><surname>Ward</surname><given-names>Samantha</given-names></name><name><surname>Polaszek</surname><given-names>Andrew</given-names></name></person-group><article-title>A review of the Indonesian species of the family <tp:taxon-name><tp:taxon-name-part taxon-name-part-type="family">Signiphoridae</tp:taxon-name-part></tp:taxon-name> (<tp:taxon-name><tp:taxon-name-part taxon-name-part-type="order">Hymenoptera</tp:taxon-name-part></tp:taxon-name>, <tp:taxon-name><tp:taxon-name-part taxon-name-part-type="superfamily">Chalcidoidea</tp:taxon-name-part></tp:taxon-name>), with description of three new species</article-title><source>Zookeys</source><day>09</day><month>12</month><year>2019</year><volume>897</volume><fpage>29</fpage><lpage>47</lpage><pub-id pub-id-type="doi">10.3897/zookeys.897.38148</pub-id></mixed-citation></tp:treatment-meta><tp:nomenclature><tp:taxon-name><object-id xmlns:xlink="http://www.w3.org/1999/xlink" content-type="arpha" xlink:type="simple">B80F23DA-CB81-5B53-A817-344112DD0E02</object-id>
            <tp:taxon-name-part taxon-name-part-type="genus" reg="Signiphora">Signiphora</tp:taxon-name-part>
            <tp:taxon-name-part taxon-name-part-type="species" reg="bifasciata">bifasciata</tp:taxon-name-part>
          </tp:taxon-name><tp:taxon-authority>Ashmead</tp:taxon-authority><tp:nomenclature-citation-list><tp:nomenclature-citation><tp:taxon-name>
                <tp:taxon-name-part taxon-name-part-type="genus" reg="Signiphora">Signiphora</tp:taxon-name-part> <tp:taxon-name-part taxon-name-part-type="species" reg="bifasciata">bifasciata</tp:taxon-name-part></tp:taxon-name><comment>Ashmead, 1900: 411. Female.</comment></tp:nomenclature-citation><tp:nomenclature-citation><tp:taxon-name>
                <tp:taxon-name-part taxon-name-part-type="genus" reg="Signiphora">Signiphora</tp:taxon-name-part> <tp:taxon-name-part taxon-name-part-type="species" reg="platensis">platensis</tp:taxon-name-part></tp:taxon-name><comment>Bréthes: <xref ref-type="bibr" rid="B17">Woolley (1988)</xref>.</comment></tp:nomenclature-citation></tp:nomenclature-citation-list></tp:nomenclature><tp:treatment-sec sec-type="diagnosis" id="SECID0EP4AG"><title>Diagnosis and remarks.</title><p>The Neotropical species was recorded as a parasitoid of the cycad aulacaspis scale, <italic><tp:taxon-name><tp:taxon-name-part taxon-name-part-type="genus" reg="Aulacaspis">Aulacaspis</tp:taxon-name-part> <tp:taxon-name-part taxon-name-part-type="species" reg="yasumatsui">yasumatsui</tp:taxon-name-part></tp:taxon-name></italic> Takagi (<tp:taxon-name><tp:taxon-name-part taxon-name-part-type="order">Hemiptera</tp:taxon-name-part></tp:taxon-name>, <tp:taxon-name><tp:taxon-name-part taxon-name-part-type="family">Diaspididae</tp:taxon-name-part></tp:taxon-name>) in the Bogor Botanic Gardens in 2011 (<xref ref-type="bibr" rid="B13">Muniappan et al. 2012</xref>). This represents the first record of the family <tp:taxon-name><tp:taxon-name-part taxon-name-part-type="family">Signiphoridae</tp:taxon-name-part></tp:taxon-name> from Indonesia. The species can be separated from other <italic><tp:taxon-name><tp:taxon-name-part taxon-name-part-type="genus" reg="Signiphora">Signiphora</tp:taxon-name-part></tp:taxon-name></italic> species by the following characters (see <xref ref-type="bibr" rid="B13">Muniappan et al. 2012</xref> and figures therein): discal seta present on both fore wing and hind wing, fore wing infuscate from the wing base to the distal end of the stigmal vein, submarginal vein with 2 setae, marginal vein of the hind wing with 1 seta, female antenna with 2–3 annelli, marginal fringe of fore wing very long, nearly half as long as width of disc, mesosoma brown except scutellum and metanotum which are pale tan, yellow or white, mesoscutum with about 16 setae, scutellum with 6 setae.</p></tp:treatment-sec><ref-list><ref id="B17"><mixed-citation xmlns:xlink="http://www.w3.org/1999/xlink" xlink:type="simple"><person-group><name name-style="western"><surname>Woolley</surname><given-names>JB</given-names></name></person-group> (<year>1988</year>) <article-title>Phylogeny and classification of the <tp:taxon-name><tp:taxon-name-part taxon-name-part-type="family">Signiphoridae</tp:taxon-name-part></tp:taxon-name> (<tp:taxon-name><tp:taxon-name-part taxon-name-part-type="order">Hymenoptera</tp:taxon-name-part></tp:taxon-name>: <tp:taxon-name><tp:taxon-name-part taxon-name-part-type="superfamily">Chalcidoidea</tp:taxon-name-part></tp:taxon-name>).</article-title><source>Systematic Entomology</source><volume>13</volume>: <fpage>465</fpage>–<lpage>501</lpage>. <ext-link xlink:type="simple" ext-link-type="doi" xlink:href="10.1111/j.1365-3113.1988.tb00256.x">https://doi.org/10.1111/j.1365-3113.1988.tb00256.x</ext-link></mixed-citation></ref><ref id="B13"><mixed-citation xmlns:xlink="http://www.w3.org/1999/xlink" xlink:type="simple"><person-group><name name-style="western"><surname>Muniappan</surname><given-names>R</given-names></name><name name-style="western"><surname>Watson</surname><given-names>GW</given-names></name><name name-style="western"><surname>Evans</surname><given-names>GA</given-names></name><name name-style="western"><surname>Rauf</surname><given-names>A</given-names></name><name name-style="western"><surname>Von Ellenrieder</surname><given-names>N</given-names></name></person-group> (<year>2012</year>) <article-title>Cycad <tp:taxon-name><tp:taxon-name-part taxon-name-part-type="genus">Aulacaspis</tp:taxon-name-part></tp:taxon-name> Scale, a Newly Introduced Insect Pest in Indonesia.</article-title><source>HAYATI Journal of Biosciences</source><volume>19</volume>: <fpage>110</fpage>–<lpage>114</lpage>. <ext-link xlink:type="simple" ext-link-type="doi" xlink:href="10.4308/hjb.19.3.110">https://doi.org/10.4308/hjb.19.3.110</ext-link></mixed-citation></ref></ref-list></tp:taxon-treatment>
